# Supplementary material for: Analysis of Bacterial Diversity in Different Types of Daqu and Fermented Grains From Danquan Distillery
Source: Front Microbiol. 2022 Jul 4;13:883122. doi: 10.3389/fmicb.2022.883122 (PMC9295720; doi:10.3389/fmicb.2022.883122)
Supplement: Supplementary Table 1 — The proportion of OTUs in three samples. [file Table_1.XLS]

	dqjq_ck	dqjqcp	dqjp3
OTU2	0.0340773555972057	0.00903326046503225	41.7419369819119
OTU3	0.0575055375702845	34.7690195299091	0.0859126477349246
OTU1	31.9965070710513	0.0108399125580387	0.0394733786890194
OTU7	18.0333106150963	0.00180665209300645	0.00696589035688578
OTU6	0.777389674561254	10.0052392910697	5.29407667123319
OTU4	0.0127790083489521	0	15.673253302993
OTU5	14.6191855512012	0.0198731730230709	0.00696589035688578
OTU8	1.52496166297495	1.40738198045202	8.721294726821
OTU11	0.255580166979042	8.11367454969197	1.82970720040867
OTU17	0.27048901005282	5.30071724088092	3.53635033784568
OTU10	0.788038848185381	6.17875015808206	0.0348294517844289
OTU9	5.97631623785994	0.939459088363354	0.0580490863073815
OTU15	0.0532458681206338	6.76410543621615	0.0278635614275431
OTU14	0.423837110240245	0.675687882784412	5.13386119302482
OTU13	0.0468563639461578	4.74246174414193	0.0325074883321336
OTU12	4.70267507241438	0.0036133041860129	0
OTU16	3.72295109899472	0.233058119997832	0
OTU21	2.77304481172261	0.164405340463587	0.0743028304734484
OTU18	0.121400579315045	0.0812993441852902	2.58666728585692
OTU25	2.44079059464985	0.13730555906849	0.00232196345229526
OTU22	0.0425966944965071	2.48956658416289	0.00928785380918104
OTU19	2.268273981939	0	0.104488355353287
OTU30	0.198074629408758	2.03248360463226	0.0650149766642673
OTU29	0.00212983472482535	0.00180665209300645	2.14549422992082
OTU28	1.44189810870676	0.693754403714477	0.00232196345229526
OTU23	0.21085363775771	1.80665209300645	0.0208976710706573
OTU20	0.00212983472482535	2.00357717114415	0
OTU24	1.7890611688533	0.00541995627901935	0.00232196345229526
OTU26	0.0830635542681888	1.57720727719463	0.0116098172614763
OTU31	0.0276878514227296	0.0415529981391483	1.57893514756078
OTU32	0.00425966944965071	0.113819081859406	1.14704994543386
OTU27	0.00212983472482535	1.19419703347726	0
Other	5.29689896064065	8.48223157666528	10.0262381870109
